# Supplementary material for: The effects of static stretching programs on muscle strength and muscle architecture of the medial gastrocnemius
Source: PLoS One. 2020 Jul 9;15(7):e0235679. doi: 10.1371/journal.pone.0235679 (PMC7347101; doi:10.1371/journal.pone.0235679)
Supplement: S1 Data — (XLSX) [file pone.0235679.s001.xlsx]

## Sheet: Sheet1
	muscle strength						muscle thickness						pennatio angle
	Neutral		PF 30deg		Df 15 deg		Neutral		PF 30deg		Df 15 deg		Neutral		PF 30deg		Df 15 deg
group	PRE	POST	PRE	POST	PRE	POST	PRE	POST	PRE	POST	PRE	POST	PRE	POST	PRE	POST	PRE	POST
0	171.477	213.968	75.9956	86.4642	244.063	280.965	2.13493	1.80624	1.94449	1.76594	2.19446	1.93507	21.9177	20.874	26.089	22.1864	17.668	16.8267
0	164.495	149.427	58.6206	63.489	226.038	207.479	1.72122	1.67747	1.68788	1.72586	1.68488	1.66949	23.197	20.6025	24.0363	23.522	20.3857	20.1232
0	216.295	199.762	93.6955	95.5842	266.31	272.547	1.86368	1.69755	1.66684	1.64128	1.74256	1.65733	16.1933	17.3673	20.3833	21.9953	16.3437	15.5438
0	151.342	151.006	50.9885	60.5074	158.487	170.298	1.53639	1.40791	1.60015	1.40412	1.60912	1.5326	12.927	14.434	16.4137	15.8854	15.326	15.527
0	150.205	148.375	36.8611	20.8707	120.164	158.547	1.53042	1.45678	1.49697	1.37177	1.54556	1.47636	17.8773	18.9238	23.7753	21.5752	15.7737	16.5908
0	192.425	176.261	87.6873	76.8181	165.469	232.734	2.06972	1.89074	2.05152	1.8504	2.23031	1.96712	24.8803	21.2524	26.5163	26.4043	22.217	19.5629
0	163.358	173.104	32.3144	35.9537	203.467	222.562	1.43036	1.42421	1.41218	1.34776	1.46072	1.48854	16.0883	15.7641	21.1527	20.0088	16.069	16.2968
0	101.652	127.855	34.263	49.2829	120.489	159.775	1.63638	1.56087	1.4667	1.61319	1.78488	1.55303	21.6117	21.5552	30.368	24.9168	19.2337	19.7984
0	235.457	183.101	90.7726	62.7874	263.549	239.399	1.7031	1.80616	1.51238	1.60509	1.30306	1.85842	20.1097	21.579	24.6597	22.1154	19.9067	18.0552
0	124.224	152.409	47.9032	64.0151	161.41	204.147	1.50012	1.79018	1.58187	1.62147	1.46092	1.81425	20.9323	17.3752	20.188	21.3722	19.6047	15.4578
0	165.632	149.252	70.3122	66.9966	177.648	176.962	1.55759	1.74183	1.41527	1.7619	1.49095	1.5891	15.1687	17.4003	17.3153	18.0447	11.6447	15.6644
0	227.825	208.531	97.5927	84.8858	295.539	273.248	1.4204	1.70967	1.47525	1.77401	1.32591	1.67769	21.479	23.321	23.9117	25.0268	18.7123	22.5343
1	126.335	143.815	19.1613	26.6583	167.905	179.242	1.3152	1.29531	1.44265	1.40071	1.3305	1.32358	21.0857	21.5775	27.896	27.0459	20.9503	17.5984
1	186.904	140.132	65.6031	25.4307	254.456	177.839	1.28798	1.27978	1.26086	1.43249	1.20312	1.32381	18.1907	19.7325	20.0883	23.5053	17.887	17.0276
1	181.545	188.187	72.748	60.332	227.013	245.888	2.04851	1.89898	2.06377	1.96702	2.03032	2.00332	18.9423	17.7659	25.7777	20.9596	17.7983	19.5908
1	224.577	223.79	49.8518	83.4827	271.343	301.836	1.44856	1.70161	1.63652	1.77406	1.5122	1.8142	17.4093	19.7296	20.3317	23.1111	19.61	19.0083
1	214.996	223.088	73.7223	81.7289	272.805	263.427	1.98258	1.80235	1.71687	1.56079	1.99575	1.81432	15.668	13.5654	17.4007	15.0314	16.2303	15.4575
1	185.605	188.187	64.1416	60.332	242.277	245.888	1.61524	1.72568	1.70304	1.60501	1.65762	1.59704	20.971	20.3302	24.3493	24.5059	17.863	17.3235
1	214.996	206.778	84.1148	87.5165	282.386	267.11	1.93948	1.75786	1.86389	1.74981	1.82427	1.64535	18.272	17.7186	19.1933	21.2976	15.2233	16.5083
1	200.219	172.753	72.5856	56.8244	243.089	208.882	1.54559	1.12235	1.73641	1.02988	1.36691	1.22689	17.3923	16.3111	23.8063	19.6558	15.322	14.986
1	103.114	113.649	30.5282	30.6922	149.068	178.892	1.34555	1.25929	1.46069	1.29124	1.39703	1.3316	24.5017	20.1579	25.501	25.9258	20.8707	19.0203
1	163.033	105.055	69.6627	49.6336	203.792	108.387	1.45152	1.44442	1.38485	1.215	1.24849	1.62511	17.3503	18.2312	18.8317	21.2349	14.3857	15.6156
1	268.745	285.876	116.916	129.609	358.219	346.383	1.45152	1.84259	1.38485	1.79414	1.24849	1.92701	15.3947	15.7126	17.9877	18.5549	10.7367	12.1825
1	201.356	213.267	69.1755	89.2704	257.866	144.341	1.66979	2.01937	1.5548	1.68951	1.74247	1.50052	18.8237	21.1841	20.401	19.6503	17.8743	17.0898
